# Supplementary material for: Distinct topographic-anatomical patterns in primary and secondary brain tumors and their therapeutic potential
Source: J Neurooncol. 2020 Jul 8;149(1):73–85. doi: 10.1007/s11060-020-03574-w (PMC7452943; doi:10.1007/s11060-020-03574-w)
Supplement: Supplementary file 3 — Supplementary file3 (R 0 kb)—Statistical (R) code [file 11060_2020_3574_MOESM3_ESM.r]

library(readxl)
df <- read_excel("patterns_patient table_final.xlsx")
str(df)

#Create Table
a <- df$vermisnodule
tab <- table(a, df$histo)
proptab <- prop.table(tab,2) * 100
testres <- chisq.test(tab, correct = F)
tab
round(proptab,0)
round(testres$p.value,3)

  #PostHoc
tabpost1 <- tab[,c(1,2)]
tabpost2 <- tab[,c(1,3)]
tabpost3 <- tab[,c(2,3)]
post1 <- chisq.test(tabpost1, correct = F)
post2 <- chisq.test(tabpost2, correct = F)
post3 <- chisq.test(tabpost3, correct = F)
pvalspre <- c(post1$p.value, post2$p.value, post3$p.value)
round(p.adjust(pvalspre, method = "holm"),3)


#ANOVA
anov <- aov(a ~ histo, df)
anova(anov)

           
tab <- matrix(c(13,1,1,50, 11, 60), ncol = 3, byrow = T)
tab
